# Supplementary material for: A 725-bp quadruple repeat in the promoter of SmMYB113 is associated with light-independent anthocyanin regulation in eggplant
Source: Hortic Res. 2025 Nov 21;13(3):uhaf319. doi: 10.1093/hr/uhaf319 (PMC12962852; doi:10.1093/hr/uhaf319)
Supplement: Web_Material_uhaf319 [file web_material_uhaf319.zip]

Archive with 13 entries (13 files):
- Figure S1.pdf
- Figure S10.pdf
- Figure S11.pdf
- Figure S12.pdf
- Figure S2.pdf
- Figure S3.pdf
- Figure S4.pdf
- Figure S5.pdf
- Figure S6.pdf
- Figure S7.pdf
- Figure S8.pdf
- Figure S9.pdf
- Supplementary Information-20250913-V2.docx
